# Supplementary material for: In vivo imaging of the tumor and its associated microenvironment using combined CARS / 2-photon microscopy
Source: Intravital. 2015 Jun 8;4(1):e1055430. doi: 10.1080/21659087.2015.1055430 (PMC5226011; doi:10.1080/21659087.2015.1055430)
Supplement: Supplementary_Materials.zip [file kinv-04-01-1055430-s007.zip › Table S1.xlsx]

## Sheet: Sheet1
Equipment Lists
Supplier	Part No.	Quantity
Optical Table and Light Path
Thorlabs	PTP603	1
	PTM51504	1
	POLARIS-K1-H	7
	TR75/M	12
	TR50/M	1
Uniblitz	VS14	1
	UPH50/M	13
	BB1-E03	6
Edmund Optics	#49-872	1
Newport	UPA-CH1	1
	AHWP05M-980	2
	RSP1/M	2
	ER12	4
	CP11/M	1
	CP90F	1
	CP02/M	1
	#45-797	1
	AC254-200-B	1
Filters
Semrock	FF01-440/40	1
	FF03-525/50	1
	FF01-605/15	1
Chroma	ET687/95M	1
	LM01-466	1
Chroma	t640lpxr	1
Semrock	FF552-Di02	1
Olympus	690Dichroic	1
Microscope and Laser
Olympus	FV1000-MPE	1
Picoquant	FV1000 FLIM Upgrade	1
Photonic Solutions UK/APE	APE PicoEMERALD	1
Olympus	XLPL25XWMP	1
